# Supplementary material for: Facile Controlled Synthesis of Pd-ZnO Nanostructures for Nitrite Detection
Source: Molecules. 2022 Dec 23;28(1):99. doi: 10.3390/molecules28010099 (PMC9822311; doi:10.3390/molecules28010099)
Supplement: Supplementary file 1 [file molecules-28-00099-s001.zip]

Archive with 1 entries (1 files):
- molecules-2090500-supplementary.pdf
